# Supplementary material for: RNA-Seq Analysis Reveals Expression Regulatory Divergence of W-Linked Genes between Two Contrasting Chicken Breeds
Source: Animals (Basel). 2022 May 9;12(9):1218. doi: 10.3390/ani12091218 (PMC9103786; doi:10.3390/ani12091218)
Supplement: Supplementary file 1 [file animals-12-01218-s001.zip]

Archive with 1 entries (1 files):
- animals-1624411 - Supplementary.pdf
